# Supplementary material for: Race, Ethnicity, and Pharmacogenomic Variation in the United States and the United Kingdom
Source: Pharmaceutics. 2023 Jul 11;15(7):1923. doi: 10.3390/pharmaceutics15071923 (PMC10383154; doi:10.3390/pharmaceutics15071923)
Supplement: Supplementary file 1 [file pharmaceutics-15-01923-s001.zip]

Archive with 1 entries (1 files):
- pharmaceutics-2475172-supplementary.pdf
